# Supplementary material for: Responses of dioecious Populus to heavy metals: a meta-analysis
Source: For Res (Fayettev). 2023 Oct 24;3:25. doi: 10.48130/FR-2023-0025 (PMC11524290; doi:10.48130/FR-2023-0025)
Supplement: Supplementary file 1 — Supplementary data to this article can be found online. [file FR-2023-0025-S1.zip]

Archive with 4 entries (4 files):
- 10.48130_FR-2023-0025-Suppl-FigureS2.pdf
- 10.48130_FR-2023-0025-Suppl-FigureS3.pdf
- 10.48130_FR-2023-0025-Suppl-Tables1.pdf
- 10.48130_FR-2023-0025-Suppl-FigureS1.pdf
